# Supplementary material for: Bactericidal Effect of Low Temperature Plasma Combined with Slightly Acidic Electrolyzed Water Against Listeria monocytogenes
Source: Foods. 2026 Apr 22;15(9):1458. doi: 10.3390/foods15091458 (PMC13163760; doi:10.3390/foods15091458)
Supplement: Supplementary file 1 [file foods-15-01458-s001.zip]

Archive with 1 entries (1 files):
- foods-4207208-supplementary.pdf
